# Supplementary material for: Biomarkers of Neurodegeneration in Post-Traumatic Stress Disorder: An Integrative Review
Source: Biomedicines. 2023 May 17;11(5):1465. doi: 10.3390/biomedicines11051465 (PMC10216622; doi:10.3390/biomedicines11051465)
Supplement: Supplementary file 1 [file biomedicines-11-01465-s001.zip]

Archive with 1 entries (1 files):
- biomedicines-2345127-supplementary.pdf
